# Supplementary material for: White Matter Survival within and around the Hematoma: Quantification by MRI in Patients with Intracerebral Hemorrhage
Source: Biomolecules. 2021 Jun 18;11(6):910. doi: 10.3390/biom11060910 (PMC8234588; doi:10.3390/biom11060910)
Supplement: Supplementary file 1 [file biomolecules-11-00910-s001.zip]

Archive with 1 entries (1 files):
- biomolecules-1230370-supplementary.pdf
